# Supplementary material for: Contrast Volume-to-Estimated Glomerular Filtration Rate Ratio as a Predictor of Short-Term Outcomes Following Transcatheter Aortic Valve Implantation
Source: J Clin Med. 2024 May 17;13(10):2971. doi: 10.3390/jcm13102971 (PMC11122551; doi:10.3390/jcm13102971)
Supplement: Supplementary file 1 [file jcm-13-02971-s001.zip]

Archive with 1 entries (1 files):
- jcm-2782829-supplementary.pdf
